# Supplementary material for: L-Lysine from Bacillus subtilis M320 Induces Salicylic-Acid–Dependent Systemic Resistance and Controls Cucumber Powdery Mildew
Source: Int J Mol Sci. 2025 Jul 17;26(14):6882. doi: 10.3390/ijms26146882 (PMC12294950; doi:10.3390/ijms26146882)
Supplement: Supplementary file 1 [file ijms-26-06882-s001.zip]

Archive with 1 entries (1 files):
- ijms-3692843-SuplementaryTable.xlsx
