# Supplementary material for: L-Lysine from Bacillus subtilis M320 Induces Salicylic-Acid–Dependent Systemic Resistance and Controls Cucumber Powdery Mildew
Source: Int J Mol Sci. 2025 Jul 17;26(14):6882. doi: 10.3390/ijms26146882 (PMC12294950; doi:10.3390/ijms26146882)
Supplement: Supplementary file 1 [file ijms-26-06882-s001.zip › ijms-3692843-SuplementaryTable.xlsx]

## Sheet: Sheet1
Supplemetary Table S1. Primer sequences targeting defense genes in cucumber.
Genes	Primer Sequences
CsACT	F: 5′-TCG TGC TGG ATT CTG GTG-3′
	R: 5′-GGC AGT GGT GGT GAA CAT-3′
CsPR3	F: 5′-CAC TGC AAC CCT GAC AAC AAC G-3′
	R: 5′-AAG TGG CCT GGA ATC CGA CTG-3′
CsPR1	F: 5′-CTC AAG ACT TCG TCG GTG TCC A-3′
	R: 5′-CGC CAG AGT TCA CTA GCC TAC-3′
CsLOX1	F: 5′-TCT TTG CTT CAG GGT ATC AC-3′
	R: 5′-GCA AAT TCT TCA TCA CTA CTC C-3′
CsLOX23	F: 5′-TGC CTC CAA CAC CTT CTT CAA-3′
	R: 5′-CTT CCA TAT CAA ATC GCC ACA-3′
CsLecRK6.1	F: 5′-CGA CCA CAA CGA AAT GTC ACA C-3′
	R: 5′-TTT CTT CCA CAC GCC ACT TCC-3′
CsWRKY20	F: 5′-GAA ATA ACG TAC AGA GGG AAG C-3′
	R: 5′-CAG GTG CTG TTT GTT GGT TAT G-3′
